# Supplementary material for: Systemic acquired resistance networks amplify airborne defense cues
Source: Nat Commun. 2019 Aug 23;10:3813. doi: 10.1038/s41467-019-11798-2 (PMC6707303; doi:10.1038/s41467-019-11798-2)
Supplement: Supplementary file 4 — Source Data [file 41467_2019_11798_MOESM4_ESM.xls]

## Sheet: Figure 1
Source data Figure 1B							Source data Figure 1C							Replicate		Source data Figure 1D							Replicate
RT-qPCR PR1			wt to wt	llp1 to wt	wt to llp1		Pst titers	wt to wt M	wt to wt S	llp1 to wt M	llp1 to wt S	wt to llp1 M	wt to llp1 S			Pst titers	wt to wt M	wt to wt S	13 to wt M	13 to wt S	wt to 13 M	wt to 13 S
RQ* relative to Mock			2	10	0.5		cfu/cm2	2950000	118000	885000	236000	2655000	2065000	1		cfu/cm2	324500	5900	354000	1770000		88500	1
			10	2	11			3540000	206500	2360000	413000	3540000	885000	1			354000	17700	590000	1475000	118000	295000	1
Fig. 1B Grey fields indicate statistically			4	1.5	0.34			4130000	59000	1475000	295000	2950000	1475000	1			295000	8850	118000	590000	236000	295000	1
significant outliers as determined by			10	2	2			14750000	1180000	26550000	1475000	14750000	5900000	2			885000	20700	1180000	1770000	1180000	1770000	2
Grubb's outlier test; these were			9	3	1			35400000	590000	14750000	1180000	26550000	5900000	2			3540000	29500	885000	2655000	885000	1475000	2
excluded from further analyses.			9	4	0.7			11800000	590000	17700000	2360000	5900000	14750000	2			1770000	17700	1475000	1475000	885000	4425000	2
								295000	32450	295000	59000	147500	59000	3			383500	17700	295000	147500	265500	88500	3
								147500	11800	236000	44250	118000	206500	3			472000	32450	118000	88500	354000	147500	3
Fig. 1B Each line describes data from individual biologically independent replicates.								236000	14750	147500	53100	88500	118000	3			354000	44250	413000	295000	295000	295000	3
								383500	17700	324500	29500	147500	236000	4
*RQ, relative quantification								472000	32450	531000	14750	295000	147500	4
								354000	44250	413000	8850	1032500	354000	4
								1770000	265500	2065000	118000	1770000	2065000	5		Fig. 1 C/D Columns O and X (Replicate) indicate which data stem from which biologically independent replicate experiment.
								885000	236000	4130000	295000	885000	2065000	5
								1180000	265500	2065000	442500	1770000	1475000	5

## Sheet: Figure 2
Source data Figure 2				wt		llp1-1		azi1-2		gly1-3		ggpps12		Replicate
				H2O	Pip	H2O	Pip	H2O	Pip	H2O	Pip	H2O	Pip
Pst titers				2955000	88500							4130000	4720000	1
cfu/cm2				1770000	236000							5900000	5605000	1
				4425000	324500							6490000	6490000	1
				1475000	59000	1770000	885000	295000	29500	885000	295000	590000	295000	2
				1180000	29500	590000	590000	590000	88500	1180000	885000	590000	885000	2
The 'Replicate' column numbers				1475000	29500	1475000	885000	885000	88500	885000	2065000	885000	590000	2
biologically independent replicate				1770000	118000			3835000	885000	708000	737500			3
experiments. If data cells are empty,				1180000	147500			4425000	590000	1239000	826000			3
the respective genotype was not				2065000	147500	2065000	2065000	1180000	88500	1475000	590000			4
included in the experiment.				2950000	236000	2360000	1475000	295000	295000	1180000	1180000			4
The data were statistically analyzed				2360000	88500	2955000	885000	2950000	236000	885000	1770000			4
as indicated in main Figure 2; each				5900000	295000	3835000	3540000					2065000	2360000	5
analysis included wt data from the				6490000	442500	5900000	1180000					2065000	885000	5
appropriate replicate experiments.				5310000	531000	4425000	2955000					2955000	1770000	5

## Sheet: Figure 3
Source data Figure 3				wt		llp1-1		ald1		Replicate
				Mock	Pin	Mock	Pin	Mock	Pin
Pst titers				44250000	4130000	11800000	23600000			1
cfu/cm2				41300000	3540000	23600000	14750000			1
				29550000	1770000	14750000	32450000			1
				5310000	177000			1475000	1475000	2
				4130000	295000			1180000	1770000	2
				6195000	324500			2360000	590000	2
				5310000	413000	1770000	1180000	1180000	2065000	3
The 'Replicate' column numbers				6195000	560500	1180000	1475000	2065000	1475000	3
biologically independent replicate				5900000	442500	885000	2360000	3835000	1475000	3
experiments. If data cells are empty,				383500	8850	354000	147500	383500	206500	4
the respective genotype was not				295000	20650	442500	177000	354000	118000	4
included in the experiment.				236000	5900	295000	295000	177000	177000	4

## Sheet: Figure 4
Source data Figure 4			Wildtype								azi1-2				gly1-3				ald1				llp1-1
			Mock				Pst AvrRpm1				Pst AvrRpm1				Pst AvrRpm1				Pst AvrRpm1				Pst AvrRpm1
Figure 4A			T0	T1	T2	T3	T0	T1	T2	T3	T0	T1	T2	T3	T0	T1	T2	T3	T0	T1	T2	T3	T0	T1	T2	T3
α-pinene emissions			2.23399	4.55168	4.06838	2.06063	3.02028	7.19399	23.5838	13.7465	0.685107	0.927969	8.04387	13.5288	1.48622	1.38979	1.08585	1.40688	2.95172	0.699667	0.474943	2.68381	0.397734	1.26012	0.893719	1.15093
(pmol m-2 s-1)			1.04601	2.0069	1.2586	2.40089	6.16814	4.60754	43.3368	17.6773	0.326495	6.69743	3.55339	9.75652	-0.101677	3.54259	0.851928	2.10662	-0.364355	2.33902	0.756996	2.70887	-0.0552374	-0.028761	0.512498	0.91065
			1.61729	1.49547	1.94651	1.39647	2.69063	4.13945	5.73551	8.53374	1.27419	4.14124	10.0032	5.50248	0.745724	1.15523	0.620999	0.711195	1.86065	0.330669	1.8056	0.00456916	1.66597	1.10882	0.736353	0.726179
			3.97779	3.15137	1.04867	1.0353	6.61342	8.34606	10.4196	14.0474	3.75214	1.7245	8.89834	11.8808	0.318131	-0.0889432	1.40755		0.0894201	1.70325	2.82331	3.02968		0.481779		0.738134
Grey fields indicate statistically			3.69768	1.96007	4.86935	2.51033	2.9284	14.9628	12.7743	15.2672	1.00721	1.65706	2.73953	9.99008					1.67141	1.22495	1.53822	0.994408
significant outliers as determined by			1.14233	2.21951	0.995458	2.79966	2.5206	6.74839	8.432	4.68798	1.27771	5.80547	6.16151	5.58824					2.11441	2.20122	1.22403	0.96425
Grubb's outlier test; these were			0.904989	2.47509	1.07513	1.3503	1.51745	8.56242	18.2741	7.93471	0.905364	1.52532	3.4093	8.25103					0.979991	1.9308		1.42442
excluded from further analyses.			1.49389	1.13702	0.372853	2.48303	1.3524	6.33165	7.26471	13.907	2.25988	6.27226							0.669879	0.438055		1.50601
Figure 4B			Wildtype								azi1-2				gly1-3				ald1				llp1-1
β-pinene emissions			Mock				Pst AvrRpm1				Pst AvrRpm1				Pst AvrRpm1				Pst AvrRpm1				Pst AvrRpm1
(pmol m-2 s-1)			T0	T1	T2	T3	T0	T1	T2	T3	T0	T1	T2	T3	T0	T1	T2	T3	T0	T1	T2	T3	T0	T1	T2	T3
Data were normalized to background.			-1.79905	-2.13367	-2.51975	-0.838073	-2.35316	4.53241	30.3639	-2.30864	-1.08807	-2.42893	-2.25673	1.37751	-4.14219	-4.07786	-1.22696	-1.97581	-2.06343	-1.98916	-1.52295	-1.50979	-2.27928	4.7766	-1.51256	-1.32161
Resulting values below 0 were			-1.32933	-2.21424	1.42472	0	-2.19482	-2.22659	37.0371	12.6393	-2.45226	-2.62414	-1.91429	13.4613	-3.05639	-4.00286	-2.44057	-3.91758	-0.64453	-2.20915	-2.39501	0.830749	-1.87073	-1.44173	0.89677	-2.4932
indistinguishable from background			-1.59164	-1.27453	-0.461157	0.561762	0.062167	-1.6116	21.2386	7.22764	-2.76295	-1.9784	4.30871	18.0108	-0.833069	-1.26651	-2.95744	-2.26199	-0.756278	-0.0805598	-1.34888	-2.07155	-1.36538	0.479263	0.62767	-1.39346
and thus considered ND (not			0	-2.6318	2.55295	-1.58104	0.247641	14.854	6.94362	2.82117	-0.957491	16.3389	-2.69171	23.8623	0.466391	-1.11485	-1.73367		-1.65601	-1.75405	-1.50845	-2.09911		-0.644123		-2.686
detectable). These data were			-2.24322	-2.38738	-0.575287	0	1.12914	2.14989	6.76619	15.2123	1.26218	1.08597	5.85904	12.843					1.89882	-0.136157	-1.04727	-2.38101
included in statistical analyses			-1.25432	-0.813813	5.10492	-0.873624	-1.80047	-1.30201	10.021	2.24336	-2.63921	-2.51145	0.389681	1.25235					0.164471	-1.4087	-1.59312	3.8456
of the data, but not plotted in			-1.19843	0	5.00905	-0.293399	0.868049	4.78438	3.08617	15.7323	0.285064	0.702786		47.9678					-1.56613	-1.43436		3.41766
main Figures 4A and B.			-0.365645	0.929147	-0.532514	-1.40868	6.26128	5.72562	6.18549	7.54309	1.71885	2.00624							-1.66149	-1.48155		-1.59491
Figure 4B Emissions were indicated as ND in Figure 4B if the average of the data was below 0.

## Sheet: Figure 5
Source data Figure 5			Fig. 5B	wt to wt		wt to ggpps12		Replicate			Fig. 5D/G	wt to wt		llp1-1 to wt		wt to llp1-1		Replicate		Fig. 5E/H	wt to wt		gly1-3 to wt		wt to gly1-3		Replicate		Fig. 5I/J	wt to wt		bsmt1 to wt		wt to bsmt1		tps24-1 to wt		wt to tps24-1		tps24-2 to wt		wt to tps24-2		Replicate
				M	S	M	S					M	S	M	S	M	S				M	S	M	S	M	S				M	S	M	S	M	S	M	S	M	S	M	S	M	S
Pst titers				3540000	560500	1475000	295000	1				5310000	295000	3540000	885000	2950000	2360000	1			1475000	295000	885000	1475000	590000	88500	1			1475000	59000	1770000	206500			590000	1475000							1
cfu/cm2				2360000	413000	2065000	206500	1				5900000	442500	2950000	2950000	3540000	1770000	1			2360000	59000	1180000	885000	295000	177000	1			1180000	177000	2065000	147500			1770000	2950000							1
				2360000	560500	4720000	442500	1				5310000	442500	2655000	2655000	2950000	2655000	1			2360000	147500	590000	885000	2065000	88500	1			2360000	147500	2360000	354000			2360000	2360000							1
				5310000	295000	3835000	88500	2				2065000	118000	295000	295000			2			4130000	206500	3245000	1180000	1180000	295000	2			442500	53100	236000	38350			590000	295000			442500	944000			2
				5900000	59000	2360000	206500	2				590000	236000	590000	885000			2			2950000	236000	2065000	1770000	2065000	147500	2			619500	38350	531000	91900			590000	442500			590000	472000			2
				5310000	206500	2950000	265500	2				1180000	59000	295000	590000			2			2360000	265500	2360000	29500000	2065000	206500	2			649000	41300	590000	82500			737500	531000			649000	472000			2
												3540000	560500	590000	2360000			3			2065000	236000	1770000	1475000			3			5900000	383500					2655000	1475000			2360000	1180000			3
												2360000	413000	885000	1180000			3			1475000	206500	885000	2950000			3			2950000	501500					2360000	1475000			2065000	1770000			3
												2360000	560500	2360000	1475000			3			1770000	265500	885000	885000			3			2950000	295000					3835000	2360000			1475000	1770000			3
												1180000	177000	1770000	2950000			4			590000	118000	590000	590000			4			2655000	236000			2950000	295000			1770000	236000			1475000	118000	4
												1475000	147500	1180000	3540000			4			590000	177000	590000	295000			4			2950000	177000			1770000	772500			1770000	147500			1770000	206500	4
												2360000	118000	2065000	3540000			4			1180000	59000	885000	590000			4			2360000	236000			1770000	295000			1770000	177000			1770000	88500	4
			Fig. 5C	wt to wt		azi1-2 to wt		wt to azi1-2		Replicate		2065000	324500			3835000	1475000	5												1475000	206500			1475000	88500			1475000	118000			1770000	236000	5
				M	S	M	S	M	S			2065000	324500			1180000	2655000	5												1180000	147500			1180000	88500			885000	177000			1180000	265500	5
The 'Replicate' column numbers				1475000	295000	2065000	206500	885000	885000	1		2950000	177000			1770000	2950000	5		Fig. 5F	wt to wt		ald1 to wt		wt to ald1		Replicate			1475000	177000			1180000	88500			885000	147500			1180000	265500	5
biologically independent replicate				2360000	59000	885000	265500	885000	1475000	1		2655000	177000			2065000	1770000	6			M	S	M	S	M	S
experiments. If data cells are empty,				2360000	147500	1180000	295000	590000	1770000	1		3245000	177000			2950000	2065000	6			4130000	206500	2065000	2950000	2655000	265500	1
the respective treatment was not				2065000	236000	885000	354000	2950000	1770000	2		2360000	236000			1770000	2360000	6			2950000	236000	1475000	2655000	885000	560500	1
included in the experiment.				1475000	206500	885000	295000	1180000	1475000	2		2950000	147500			1180000	1770000	7			2360000	265500	3245000	2360000	1770000	265500	1
The data were statistically analyzed				1770000	265500	1475000	442500	1475000	590000	2		1180000	118000			1180000	1475000	7			1475000	295000	1180000	1770000	1475000	118000	2
as indicated in main Figure 5; each				2360000	147500	2950000	147500	1180000	236000	3		1475000	118000			1475000	885000	7			2360000	59000	1770000	1475000	885000	177000	2
analysis included wt data from the				885000	29500	885000	177000	1180000	590000	3											2360000	147500	590000	885000	1475000	206500	2
appropriate replicate experiments.				1770000	118000	1770000	147500	885000	590000	3											2360000	383500	2950000	3540000	2360000	177000	3
																					3540000	295000	1475000	885000	1770000	265500	3
																					3540000	442500	885000	1475000	4425000	531000	3

## Sheet: Figure 6
Source data Figure 6				wildtype					ggpps12		llp1-1		gly1-3		azi1-2		ald1		Replicate
				MM	MS	S--	SM	SS	MM	SM	MM	SM	MM	SM	MM	SM	MM	SM
Pst titers				3245000	324500		295000	413000			3195000	4425000			3245000	295000			1
cfu/cm2				3835000	590000		354000	501500			5310000	2950000			3835000	295000			1
				6490000	354000		295000	413000			4425000	2360000			4425000	531000			1
				354000	8850	29500	53100		295000	354000									2
				324500	32450	53100	29500		383500	236000									2
				295000	29500	47200	50150		295000	295000									2
				1770000	206500		147500						2065000	1770000	1180000	265500	1180000	2950000	3
				1475000	295000		265500						1475000	885000	1180000	177000	1180000	2950000	3
				1180000	265500		206500						1180000	1180000	885000	206500	619500	1475000	3
				2950000	324500	206500	295000		2065000	6490000	5605000	4130000							4
				2360000	265500	442500	324500		2360000	5310000	4425000	2950000							4
				2065000	177000	413000	350000		3245000	5015000	2950000	6195000							4
				590000	206500		206500	177000											5
				1475000	59000		59000	118000											5
				885000	295000		147500	147500											5
The 'Replicate' column numbers				5900000	826000		324500	1091500	2360000	1180000							413000	4720000	6
biologically independent replicate				6195000	590000		501500	944000	1770000	2950000							295000	2950000	6
experiments. If data cells are empty,				5605000	383500		560500	1121000	5900000	2950000							619500	1475000	6
the respective treatment was not				2950000	118000		206500	265500					2655000	590000			118000	590000	7
included in the experiment.				2950000	88500		147500	354000					1475000	2360000			88500	885000	7
The data were statistically analyzed				1475000	88500		236000	118000					2655000	885000			295000	590000	7
as indicated in main Figure 6; each				11800000			1475000						23600000	8850000	8850000	2655000			8
analysis included wt data from the				14750000			2655000						14750000	5900000	11800000	1770000			8
appropriate replicate experiments.				11800000			2950000						11800000	11800000	8850000	1770000			8

## Sheet: Figure 7
Source data Figure 7			Fig. 7B	M	Pin	Replicate				Fig. 7D	H2O M	H2O G3P	Pip M	Pip G3P	Replicate
				59000	1770	1					147500	147500	295000	20650	1
Pst titers				59000	3540	1					206500	177000	236000	23600	1
cfu/cm2				206500	4130	1					177000	295000	147500	29500	1
				206500	5900	2					1180000	1770000	885000	206500	2
				88500	8850	2					1475000	1770000	1475000	206500	2
				59000	5900	2					1475000	885000	885000	118000	2
											442500	265500	147500	11800	3
											236000	177000	88500	23600	3
Replicate' columns indicate which											147500	147500	118000	35400	3
data stem from which biologically
independent replicate experiments.
			Fig. 7C	wt M	wt Pip	ald1 M	ald1 Pip	Replicate		Fig. 7E	H2O M	H2O G3P	Pip M	Pip G3P	Replicate
				265500	44250	177000	206500	1			1475000	1475000	1770000	265000	1
				265500	20650	177000	354000	1			4130000	2065000	2065000	295000	1
				295000	20650	206500	177000	1			3835000	2065000	2065000	206500	1
				1180000	118000	590000	2655000	2			295000	147500	118000	5900	2
				1180000	59000	2360000	2065000	2			236000	206500	59000	2950	2
				590000	177000	2065000	2950000	2			265500	88500	206500	14750	2

## Sheet: Figure 8
Source data Figure 8				Fig. 8B	wt to wt		ggpps12 to wt		Replicate		Fig. 8E	wt to wt		Replicate
					M	S	M	S				M	S
Pst titers			Dynamic system		4425000	324500	590000	2065000	1		Open	1475000	147500	1
cfu/cm2					5310000	206500	1475000	2065000	1		dessicator	885000	177000	1
					4425000	236000	1475000	885000	1			1475000	88500	1
					885000	17700	2360000	2950000	2			2655000	236000	2
					1475000	26600	3540000	3245000	2			2950000	206500	2
					2950000	26600	2950000	3245000	2			3245000	236000	2
					885000	88500	590000	2065000	3			3540000	295000	3
Replicate' columns indicate which					1180000	147500	2065000	2065000	3			1475000	531000	3
data stem from which biologically					1180000	59000	1770000	590000	3			1475000	295000	3
independent replicate experiments.
				Fig. 8D	wt to wt		ggpps12 to wt		Replicate		Fig. 8F	wt to wt to wt		Replicate
					M	S	M	S				MM	SM
			Open vase		1180000	147500	1770000	590000	1		PTPTP	14750000	1475000	1
					885000	88500	1475000	885000	1		dynamic	11800000	2360000	1
					885000	177000	885000	885000	1			17700000	2065000	1
					2950000	206500	2065000	2655000	2			17700000	2950000	2
					2360000	265500	2655000	1770000	2			11800000	3540000	2
					2065000	265500	2950000	2360000	2			17700000	3245000	2
					2360000	295000	3245000	1770000	3
					3540000	354000	2360000	2360000	3
					2065000	354000	1180000	1475000	3

## Sheet: Suppl. Fig. 1
Source data Supplementary Figure 1A											Source data Supplementary Figure 1B
RT-qPCR LLP1, LLP2, LLP3 (as indicated)				RNAi:LLP1-3 line 13-1			RNAi:LLP1-3 line 12-2				Pst titers	wt to wt		12-2 to wt		wt to 12-2
RQ* relative to Col-0				LLP1	LLP2	LLP3	LLP1	LLP2	LLP3		cfu/cm2	M	S	M	S	M	S
				0.000616162	0.00391134	0.00615086	0.0531118	0.232399	0.134024			147500000	1180000	147500000	177000000	94400000	177000000
				0.0529946	0.048606	0.0443773	0.892318	0.0492399	0.0767754			118000000	1180000	59000000	59000000	88500000	59000000
				0.0189845	0.0619311	0.264052	0.072324	0.128883	0.12476			59000000	885000	118000000	88500000	59000000	61950000
				0.0236152	0.120879	0.0332095
				0.0187205	0.0452751	0.0642592
*RQ, relative quantification				0.711025	0.0852611	0.505758

## Sheet: Suppl. Fig. 2
Source data Supplementary Figure 2				Suppl.	wt		llp1-1		RNAi:LLP1-3 13-3		Replicate		Suppl.	wt		llp1-1		RNAi:LLP1-3 13-3		Replicate
				Fig. 2A	M	MeSA	M	MeSA	M	MeSA			Fig. 2B	M	AzA	M	AzA	M	AzA
Pst titers					413000	20650	472000	5900	649000	50150	1			2655000	354000	1770000	442500	3540000	1180000	1
cfu/cm2					531000	26550	531000	29500	619500	11800	1			2065000	413000	1475000	472000	1475000	4425000	1
					354000	14750	413000	11800	914500	23600	1			2360000	472000	2065000	413000	885000	1180000	1
					295000	23600	88500	8850	206500	8850	2			1180000	59000	4720000	118000	2655000	2950000	2
					147500	14750	88500	14750	236000	17700	2			885000	295000	2655000	295000	1475000	1475000	2
					295000	20650	177000	20650	236000	11800	2			590000	59000	3835000	413000	1180000	2950000	2
Replicate' columns indicate which					88500	11800	177000	26550	177000	5900	3			1180000	29500	3540000	560500	885000	1180000	3
data stem from which biologically					147500	5900	88500	11800	206500	8850	3			1475000	35400	2950000	531000	2950000	2065000	3
independent replicate experiments.					177000	5900	295000	26550	177000	23600	3			2950000	53100	4425000	501500	2360000	2950000	3
Grey fields indicate statistically
significant outliers as determined by
Grubb's outlier test; these were
excluded from further analyses.

[truncated: 7 more sheets: Suppl. Fig. 3, Suppl. Fig. 4, Suppl. Fig. 5, Suppl. Fig. 6, Suppl. Fig. 7, Suppl. Fig. 8, Suppl. Fig. 9]
